# Supplementary material for: Development of rapid and cost-effective multiplex PCR assays to differentiate catfish of the genus Brachyplatystoma (Pimelodidae–Siluriformes) sold in Brazil
Source: PeerJ. 2023 Jun 5;11:e15364. doi: 10.7717/peerj.15364 (PMC10249622; doi:10.7717/peerj.15364)
Supplement: File S1 [file peerj-11-15364-s001.txt]

     Alignment: C:\Users\sssim\Documents\PPBA\Alunos\Leilane\Artigo Multiplex Brachyplatystoma\Submetido PeerJ\Supplemental file 1.txt


                          ....|....| ....|....| ....|....| ....|....| ....|....| ....|....| ....|....| ....|....| ....|....| ....|....| ....|....| ....|....| ....|....| ....|....| ....|....| ....|....| ....|....| ....|....| ....|....| ....|....| 
                              5          15         25         35         45         55         65         75         85         95        105        115        125        135        145        155        165        175        185        195                                                     
BfiSMG01 COI (OQ576098)   CAGCCCTTAG CCTGCTAATT CGGGCAGAGC TAGCCCAACC CGGTGCTCTC CTAGGTGATG ACCAAATTTA CAATGTCATT GTTACTGCTC ATGCCTTCGT AATAATTTTC TTTATAGTAA TACCAATCAT AATCGGAGGA TTTGGAAACT GATTAGTCCC ATTAATAATT GGAGCACCAG ATATAGCATT CCCTCGAATA 
BfiSMG02 COI (OQ576099)   CAGCCCTTAG CCTGCTAATT CGGGCAGAGC TAGCCCAACC CGGTGCTCTC CTAGGTGATG ACCAAATTTA CAATGTCATT GTTACTGCTC ATGCCTTCGT AATAATTTTC TTTATAGTAA TACCAATCAT AATCGGAGGA TTTGGAAACT GATTAGTCCC ATTAATAATT GGAGCACCAG ATATAGCATT CCCTCGAATA 
BfiSMG03 COI (OQ576100)   CAGCCCTTAG CCTGCTAATT CGGGCAGAGC TAGCCCAACC CGGTGCTCTC CTAGGTGATG ACCAAATTTA CAATGTCATT GTTACTGCTC ATGCCTTCGT AATAATTTTC TTTATAGTAA TACCAATCAT AATCGGAGGA TTTGGAAACT GATTAGTCCC ATTAATAATT GGAGCACCAG ATATAGCATT CCCTCGAATA 
BfiSTM01 COI (OQ576101)   cAGCCCTTAG CCTGCTAATT CGGGCAGAGC TAGCCCAACC CGGTGCTCTC CTAGGTGATG ACCAAATTTA CAATGTCATT GTTACTGCTC ATGCCTTCGT AATAATTTTC TTTATAGTAA TACCAATCAT AATCGGAGGA TTTGGAAACT GATTAGTCCC ATTAATAATT GGAGCACCAG ATATAGCATT CCCTCGAATA 
BfiSTM02_COI (OQ576102)   CAGCCCTTAG CCTGCTAATT CGGGCAGAGC TAGCCCAACC CGGTGCTCTC CTAGGTGATG ACCAAATTTA CAATGTCATT GTTACTGCTC ATGCCTTCGT AATAATTTTC TTTATAGTAA TACCAATCAT AATCGGAGGA TTTGGAAACT GATTAGTCCC ATTAATAATT GGAGCACCAG ATATAGCATT CCCTCGAATA 
BfiSTM03_COI (OQ576103)   CAGCCCTTAG CCTGCTAATT CGGGCAGAGC TAGCCCAACC CGGTGCTCTC CTAGGTGATG ACCAAATTTA CAATGTCATT GTTACTGCTC ATGCCTTCGT AATAATTTTC TTTATAGTAA TACCAATCAT AATCGGAGGA TTTGGAAACT GATTAGTCCC ATTAATAATT GGAGCACCAG ATATAGCATT CCCTCGAATA 
BfiSTM04_COI (OQ576104)   CaGCcCTTAG CCTGCTAATT CGGGCAGAGC TAGCCCAACC CGGTGCTCTC CTAGGTGATG ACCAAATTTA CAATGTCATT GTTACTGCTC ATGCCTTCGT AATAATTTTC TTTATAGTAA TACCAATCAT AATCGGAGGA TTTGGAAACT GATTAGTCCC ATTAATAATT GGAGCACCAG ATATAGCATT CCCTCGAATA 
BfiSTM05_COI (OQ576105)   CAGCCCTTAG CCTGCTAATT CGGGCAGAGC TAGCCCAACC CGGTGCTCTC CTAGGTGATG ACCAAATTTA CAATGTCATT GTTACTGCTC ATGCCTTCGT AATAATTTTC TTTATAGTAA TACCAATCAT AATCGGAGGA TTTGGAAACT GATTAGTCCC ATTAATAATT GGAGCACCAG ATATAGCATT CCCTCGAATA 
BfiSTM07_COI (OQ576106)   CAGCCCTTAG CCTGCTAATT CGGGCAGAGC TAGCCCAACC CGGTGCTCTC CTAGGTGATG ACCAAATTTA CAATGTCATT GTTACTGCTC ATGCCTTCGT AATAATTTTC TTTATAGTAA TACCAATCAT AATCGGAGGA TTTGGAAACT GATTAGTCCC ATTAATAATT GGAGCACCAG ATATAGCATT CCCTCGAATA 
BfiSTM08_COI (OQ576107)   CAGCCCTTAG CCTGCTAATT CGGGCAGAGC TAGCCCAACC CGGTGCTCTC CTAGGTGATG ACCAAATTTA CAATGTCATT GTTACTGCTC ATGCCTTCGT AATAATTTTC TTTATAGTAA TACCAATCAT AATCGGAGGA TTTGGAAACT GATTAGTCCC ATTAATAATT GGAGCACCAG ATATAGCATT CCCTCGAATA 
BfiSTM10_COI (OQ576108)   CAGCCCTTAG CCTGCTAATT CGGGCAGAGC TAGCCCAACC CGGTGCTCTC CTAGGTGATG ACCAAATTTA CAATGTCATT GTTACCGCTC ATGCCTTCGT AATAATTTTC TTTATAGTAA TACCAATCAT AATCGGAGGA TTTGGAAACT GATTAGTCCC ATTAATAATT GGAGCACCAG ATATAGCATT CCCTCGAATA 
BroSMG01 COI (OQ576109)   CAgCCCTTAg CCTGcTAATT cGGGCAGAGC TAGCCCAACC CGGTGCTCTC CTAGGTGATG ACCAAATTTA CAATGTCATT GTTACTGCTC ATGCCTTCGT AATAATTTTC TTTATAGTAA TACCAATCAT AATCGGAGGA TTTGGAAACT GATTAGTCCC ATTAATAATT GGAGCACCAG ATATAGCATT CCCACGAATA 
BroSMG02 COI (OQ576110)   ?????????? ????????Tt cgGGCAGAGC TAGCCCAACC CGGTGCTCTC CTAGGTGATG ACCAAATTTA CAATGTCATT GTTACTGCTC ATGCCTTCGT AATAATTTTC TTTATAGTAA TACCAATCAT AATCGGAGGA TTTGGAAACT GATTAGTCCC ATTAATAATT GGAGCACCAG ATATAGCATT CCCACGAATA 
BroSMG03 COI (OQ576111)   CAGCCCTTAG CCTGCTAATT CGGGCAGAGC TAGCCCAACC CGGTGCTCTC CTAGGTGATG ACCAAATTTA CAATGTCATT GTTACTGCTC ATGCCTTCGT AATAATTTTC TTTATAGTAA TACCAATCAT AATCGGAGGA TTTGGAAACT GATTAGTCCC ATTAATAATT GGAGCACCAG ATATAGCATT CCCACGAATA 
BroSMG04 COI (OQ576112)   CAgCCCTTAg CCTGcTAATT cGGGCAGAGC TAGCCCAACC CGGTGCTCTC CTAGGTGATG ACCAAATTTA CAATGTCATT GTTACTGCTC ATGCCTTCGT AATAATTTTC TTTATAGTAA TACCAATCAT AATCGGAGGA TTTGGAAACT GATTAGTCCC ATTAATAATT GGAGCACCAG ATATAGCATT CCCACGAATA 
BroSMG05 COI (OQ576113)   CAGCCCTTAG CCTGCTAATT CGGGCAGAGC TAGCCCAACC CGGTGCTCTC CTAGGTGATG ACCAAATTTA CAATGTCATT GTTACTGCTC ATGCCTTCGT AATAATTTTC TTTATAGTAA TACCAATCAT AATCGGAGGA TTTGGAAACT GATTAGTCCC ATTAATAATT GGAGCACCAG ATATAGCATT CCCACGAATA 
BroSMG06 COI (OQ576114)   CAGCCCTTAG CCTGCTAATT CGGGCAGAGC TAGCCCAACC CGGTGCTCTC CTAGGTGATG ACCAAATTTA CAATGTCATT GTTACTGCTC ATGCCTTCGT AATAATTTTC TTTATAGTAA TACCAATCAT AATCGGAGGA TTTGGAAACT GATTAGTCCC ATTAATAATT GGAGCACCAG ATATAGCATT CCCACGAATA 
BroSMG07 COI (OQ576115)   CAGCCCTTAG CCTGCTAATT CGGGCAGAGC TAGCCCAACC CGGTGCTCTC CTAGGTGATG ACCAAATTTA CAATGTCATT GTTACTGCTC ATGCCTTCGT AATAATTTTC TTTATAGTAA TACCAATCAT AATCGGAGGA TTTGGAAACT GATTAGTCCC ATTAATAATT GGAGCACCAG ATATAGCATT CCCACGAATA 
BroSMG08 COI (OQ576116)   CAGCCCTTAG CCTGCTAATT CGGGCAGAGC TAGCCCAACC CGGTGCTCTC CTAGGTGATG ACCAAATTTA CAATGTCATT GTTACTGCTC ATGCCTTCGT AATAATTTTC TTTATAGTAA TACCAATCAT AATCGGAGGA TTTGGAAACT GATTAGTCCC ATTAATAATT GGAGCACCAG ATATAGCATT CCCACGAATA 
BroSTM01 COI (OQ576117)   cagcCCTTAG CCTGCTAATT CGGGCAGAGC TAGCCCAACC CGGTGCTCTC CTAGGTGATG ACCAAATTTA CAATGTCATT GTTACTGCTC ATGCCTTCGT AATAATTTTC TTTATAGTAA TACCAATCAT AATCGGAGGA TTTGGAAACT GATTAGTCCC ATTAATAATT GGAGCACCAG ATATAGCATT CCCACGAATA 
BroSTM03 COI (OQ576118)   CAGCCCTTAG CCTGCTAATT CGGGCAGAGC TAGCCCAACC CGGTGCTCTC CTAGGTGATG ACCAAATTTA CAATGTCATT GTTACTGCTC ATGCCTTCGT AATAATTTTC TTTATAGTAA TACCAATCAT AATCGGAGGA TTTGGAAACT GATTAGTCCC ATTAATAATT GGAGCACCAG ATATAGCATT CCCACGAATA 
BroSTM04 COI (OQ576119)   cagcccTTAG CCTGCTAATT CGGGCAGAGC TAGCCCAACC CGGTGCTCTC CTAGGTGATG ACCAAATTTA CAATGTCATT GTTACTGCTC ATGCCTTCGT AATAATTTTC TTTATAGTAA TACCAATCAT AATCGGAGGA TTTGGAAACT GATTAGTCCC ATTAATAATT GGAGCACCAG ATATAGCATT CCCACGAATA 
BroSTM05 COI (OQ576120)   CAGCCCTTAG CCTGCTAATT CGGGCAGAGC TAGCCCAACC CGGTGCTCTC CTAGGTGATG ACCAAATTTA CAATGTCATT GTTACTGCTC ATGCCTTCGT AATAATTTTC TTTATAGTAA TACCAATCAT AATCGGAGGA TTTGGAAACT GATTAGTCCC ATTAATAATT GGAGCACCAG ATATAGCATT CCCACGAATA 
BroSTM08 COI (OQ576121)   CAGCCCTTAG CCTGCTAATT CGGGCAGAGC TAGCCCAACC CGGTGCTCTC CTAGGTGATG ACCAAATTTA CAATGTCATT GTTACTGCTC ATGCCTTCGT AATAATTTTC TTTATAGTAA TACCAATCAT AATCGGAGGA TTTGGAAACT GATTAGTCCC ATTAATAATT GGAGCACCAG ATATAGCATT CCCACGAATA 
BvaSMG01 COI (OQ576122)   CAGCCCTTAG CCTATTAATT CGGGCAGAGC TGGCCCAACC CGGCGCCCTC CTAGGCGATG ACCAAATTTA CAATGTCATT GTTACTGCAC ATGCCTTCGT AATAATTTTC TTCATAGTAA TACCGATCAT GATCGGGGGA TTCGGAAACT GATTGGTCCC ACTAATAATT GGGGCACCAG ACATAGCATT CCCACGAATA 
BvaSMG02 COI (OQ576123)   CAGCCCTTAG CCTATTAATT CGGGCAGAGC TGGCCCAACC CGGCGCCCTC CTAGGCGATG ACCAAATTTA CAATGTCATT GTTACTGCAC ATGCCTTCGT AATAATTTTC TTCATAGTAA TACCGATCAT GATCGGGGGA TTCGGAAACT GATTGGTCCC ACTAATAATT GGGGCACCAG ACATAGCATT CCCACGAATA 
BvaSMG03 COI (OQ576124)   CAGCCCTTAG CCTATTAATT CGGGCAGAGC TGGCCCAACC CGGCGCCCTC CTAGGCGATG ACCAAATTTA CAATGTCATT GTTACTGCAC ATGCCTTCGT AATAATTTTC TTCATAGTAA TACCGATCAT GATCGGGGGA TTCGGAAACT GATTGGTCCC ACTAATAATT GGGGCACCAG ACATAGCATT CCCACGAATA 
BvaSMG04 COI (OQ576125)   CAGCCCTTAG CCTATTAATT CGGGCAGAGC TGGCCCAACC CGGCGCCCTC CTAGGCGATG ACCAAATTTA CAATGTCATT GTTACTGCAC ATGCCTTCGT AATAATTTTC TTCATAGTAA TACCGATCAT GATCGGGGGA TTCGGAAACT GATTGGTCCC ACTAATAATT GGGGCACCAG ACATAGCATT CCCACGAATA 
BvaSMG05 COI (OQ576126)   CAGCCCTTAG CCTATTAATT CGGGCAGAGC TGGCCCAACC CGGCGCCCTC CTAGGCGATG ACCAAATTTA CAATGTCATT GTTACTGCAC ATGCCTTCGT AATAATTTTC TTCATAGTAA TACCGATCAT GATCGGGGGA TTCGGAAACT GATTGGTCCC ACTAATAATT GGGGCACCAG ACATAGCATT CCCACGAATA 
BvaBRA01 COI (OQ576127)   CAGCCCTTAG CCTATTAATT CGGGCAGAGC TGGCCCAACC CGGCGCCCTC CTAGGCGATG ACCAAATTTA CAATGTCATT GTTACTGCAC ATGCCTTCGT AATAATTTTC TTCATAGTAA TACCGATCAT GATCGGGGGA TTCGGAAACT GATTGGTCCC ACTAATAATT GGGGCACCAG ACATAGCATT CCCACGAATA 
BvaSMG06 COI (OQ576128)   CAGCCCTTAG CCTATTAATT CGGGCAGAGC TGGCCCAACC CGGCGCCCTC CTAGGCGATG ACCAAATTTA CAATGTCATT GTTACTGCAC ATGCCTTCGT AATAATTTTC TTCATAGTAA TACCGATCAT GATCGGGGGA TTCGGAAACT GATTGGTCCC ACTAATAATT GGGGCACCAG ACATAGCATT CCCACGAATA 
ZzuSTM01_COI (OQ576129)   CAGCCCTTAG CCTGCTAATT CGGGCAGAGC TGGCCCAACC CGGCGCCCTC CTAGGTGATG ACCAAATTTA CAATGTCATT GTAACTGCTC ATGCCTTCGT AATAATCTTC TTTATAGTAA TACCAATTAT AATCGGAGGA TTCGGAAACT GATTAGTCCC GCTAATGATT GGGGCGCCAG ACATAGCATT CCCACGAATG 
ZzuSTM02_COI (OQ576130)   CAGCCCTTAG CCTGCTAATT CGGGCAGAGC TGGCCCAACC CGGCGCCCTC CTAGGTGATG ACCAAATTTA CAATGTCATT GTAACTGCTC ATGCCTTCGT AATAATCTTC TTTATAGTAA TACCAATTAT AATCGGAGGA TTCGGAAACT GATTAGTCCC ACTAATGATT GGGGCGCCAG ACATAGCATT CCCACGAATG 
ZzuSTM03_COI (OQ576131)   CAGCCCTTAG CCTGCTAATT CGGGCAGAGC TGGCCCAACC CGGCGCCCTC CTAGGTGATG ACCAAATTTA CAATGTCATT GTAACTGCTC ATGCCTTCGT AATAATCTTC TTTATAGTAA TACCAATTAT AATCGGAGGA TTCGGAAACT GATTAGTCCC ACTAATGATT GGGGCGCCAG ACATAGCATT CCCACGAATG 
PheSTM01_COI (OQ576132)   CAGCTCTTAG CCTATTAATT CGGGCAGAGC TAGCCCAACC AGGTGCCCTC CTAGGTGATG ATCAAATTTA CAATGTTATT GTTACCGCTC ATGCCTTCGT AATAATTTTC TTCATAGTTA TACCAATTAT GATCGGGGGA TTTGGAAATT GACTAGTCCC ACTAATAATC GGGGCACCAG ACATGGCATT CCCACGAATA 
PheSTM02_COI (OQ576133)   CAGCTCTTAG CCTATTAATT CGGGCAGAGC TAGCCCAACC AGGTGCCCTC CTAGGTGATG ATCAAATTTA CAATGTTATT GTTACCGCTC ATGCCTTCGT AATAATTTTC TTCATAGTTA TACCAATTAT GATCGGGGGA TTTGGAAATT GACTAGTCCC ACTAATAATC GGGGCACCAG ACATGGCATT CCCACGAATA 
PheSTM03_COI (OQ576134)   CAGCTCTTAG CCTATTAATT CGGGCAGAGC TAGCCCAACC AGGTGCCCTC CTAGGTGATG ATCAAATTTA CAATGTTATT GTTACCGCTC ATGCCTTCGT AATAATTTTC TTCATAGTTA TACCAATTAT GATCGGGGGA TTTGGAAATT GACTAGTCCC ACTAATAATC GGGGCACCAG ACATGGCATT CCCACGAATA 
BplSTM01 COI (OQ576135)   CAGCCCTTAG CTTGCTAATT CGAGCAGAGC TGGCCCAACC CGGCGCCCTC CTAGGAGATG ACCAAATTTA CAATGTCATT GTTACTGCTC ATGCCTTCGT AATAATTTTC TTTATAGTAA TACCAATCAT GATCGGAGGA TTCGGAAACT GATTAGTACC ACTGATAATT GGAGCACCAG ACATGGCATT CCCACGAATA 
BplSTM02 COI (OQ576136)   CAGCCCTTAG CTTGCTAATT CGAGCAGAGC TGGCCCAACC CGGCGCCCTC CTAGGAGATG ACCAAATTTA CAATGTCATT GTTACTGCTC ATGCCTTCGT AATAATTTTC TTTATAGTAA TACCAATCAT GATCGGAGGA TTCGGAAACT GATTAGTACC ACTGATAATT GGAGCACCAG ACATGGCATT CCCACGAATA 
PreSTM01 COI (OQ576137)   CAGCCCTTAG CCTACTAATT CGGGCAGAGC TGGCCCAACC CGGCGCCCTT CTAGGTGATG ACCAAATTTA CAACGTCATT GTAACTGCTC ATGCCTTTGT AATAATTTTC TTTATAGTGA TACCCATTAT GATCGGGGGA TTTGGAAACT GATTAATCCC ACTAATAATT GGGGCACCAG ACATAGCATT CCCACGAATA 
PreSTM02 COI (OQ576138)   CAGCCCTTAG CCTACTAATT CGGGCAGAGC TGGCCCAACC CGGCGCCCTT CTAGGTGATG ACCAAATTTA CAACGTCATT GTAACTGCTC ATGCCTTTGT AATAATTTTC TTTATAGTGA TACCCATTAT GATCGGGGGA TTTGGAAACT GATTAATCCC ACTAATAATT GGGGCACCAG ACATAGCATT CCCACGAATA 
PfaSTM01 COI (OQ576139)   CAGCCCTTAG CCTACTAATT CGGGCAGAGC TGGCCCAACC CGGCGCCCTT CTAGGTGATG ACCAAATTTA CAACGTCATT GTAACTGCTC ATGCCTTTGT AATAATTTTC TTTATAGTGA TACCCATTAT GATCGGGGGA TTTGGAAACT GATTAATCCC ACTAATAATT GGGGCACCAG ACATAGCATT CCCACGAATA 

                          ....|....| ....|....| ....|....| ....|....| ....|....| ....|....| ....|....| ....|....| ....|....| ....|....| ....|....| ....|....| ....|....| ....|....| ....|....| ....|....| ....|....| ....|....| ....|....| ....|....| 
                            205        215        225        235        245        255        265        275        285        295        305        315        325        335        345        355        365        375        385        395                                           
BfiSMG01 COI (OQ576098)   AATAACATAA GCTTCTGACT GCTCCCACCA TCCTTCCTAC TTCTACTCGC TTCATCTGGA GTAGAAGCAG GGGCAGGAAC AGGCTGAACC GTATACCCCC CTCTTGCTGG AAATCTCGCA CATGCAGGAG CTTCCGTAGA CTTAACTATT TTCTCCCTAC ACCTAGCAGG GGTGTCATCT ATCCTTGGGG CCATTAACTT 
BfiSMG02 COI (OQ576099)   AATAACATAA GCTTCTGACT GCTCCCACCA TCCTTCCTAC TTCTACTCGC TTCATCTGGA GTAGAAGCAG GGGCAGGAAC AGGCTGAACC GTATACCCCC CTCTTGCTGG AAATCTCGCA CATGCAGGAG CTTCCGTAGA CTTAACTATT TTCTCCCTAC ACCTAGCAGG GGTGTCATCT ATCCTTGGGG CCATTAACTT 
BfiSMG03 COI (OQ576100)   AATAACATAA GCTTCTGACT GCTCCCACCA TCCTTCCTAC TTCTACTCGC TTCATCTGGA GTAGAAGCAG GGGCAGGAAC AGGCTGAACC GTATACCCCC CTCTTGCTGG AAATCTCGCA CATGCAGGAG CTTCCGTAGA CTTAACTATT TTCTCCCTAC ACCTAGCAGG GGTGTCATCT ATCCTTGGGG CCATTAACTT 
BfiSTM01 COI (OQ576101)   AATAACATAA GCTTCTGACT GCTCCCACCA TCCTTCCTAC TTCTACTCGC TTCATCTGGA GTAGAAGCAG GGGCAGGAAC AGGCTGAACC GTATACCCCC CTCTTGCTGG AAATCTCGCA CATGCAGGAG CTTCCGTAGA CTTAACTATT TTCTCCCTAC ACCTAGCAGG GGTGTCATCT ATCCTTGGGG CCATTAACTT 
BfiSTM02_COI (OQ576102)   AATAACATAA GCTTCTGACT GCTCCCACCA TCCTTCCTAC TTCTACTCGC TTCATCTGGA GTAGAAGCAG GGGCAGGAAC AGGCTGAACC GTATACCCCC CTCTTGCTGG AAATCTCGCA CATGCAGGAG CTTCCGTAGA CTTAACTATT TTCTCCCTAC ACCTAGCAGG GGTGTCATCT ATCCTTGGGG CCATTAACTT 
BfiSTM03_COI (OQ576103)   AATAACATAA GCTTCTGACT GCTCCCACCA TCCTTCCTAC TTCTACTCGC TTCATCTGGA GTAGAAGCAG GGGCAGGAAC AGGCTGAACC GTATACCCCC CTCTTGCTGG AAATCTCGCA CATGCAGGAG CTTCCGTAGA CTTAACTATT TTCTCCCTAC ACCTAGCAGG GGTGTCATCT ATCCTTGGGG CCATTAACTT 
BfiSTM04_COI (OQ576104)   AATAACATAA GCTTCTGACT GCTCCCACCA TCCTTCCTAC TTCTACTCGC TTCATCTGGA GTAGAAGCAG GGGCAGGAAC AGGCTGAACC GTATACCCCC CTCTTGCTGG AAATCTCGCA CATGCAGGAG CTTCCGTAGA CTTAACTATT TTCTCCCTAC ACCTAGCAGG GGTGTCATCT ATCCTTGGGG CCATTAACTT 
BfiSTM05_COI (OQ576105)   AATAACATAA GCTTCTGACT GCTCCCACCA TCCTTCCTAC TTCTACTCGC TTCATCTGGA GTAGAAGCAG GGGCAGGAAC AGGCTGAACC GTATACCCCC CTCTTGCTGG AAATCTCGCA CATGCAGGAG CTTCCGTAGA CTTAACTATT TTCTCCCTAC ACCTAGCAGG GGTGTCATCT ATCCTTGGGG CCATTAACTT 
BfiSTM07_COI (OQ576106)   AATAACATAA GCTTCTGACT GCTCCCACCA TCCTTCCTAC TTCTACTCGC TTCATCTGGA GTAGAAGCAG GGGCAGGAAC AGGCTGAACC GTATACCCCC CTCTTGCTGG AAATCTCGCA CATGCAGGAG CTTCCGTAGA CTTAACTATT TTCTCCCTAC ACCTAGCAGG GGTGTCATCT ATCCTTGGGG CTATTAACTT 
BfiSTM08_COI (OQ576107)   AATAACATAA GCTTCTGACT GCTCCCACCA TCCTTCCTAC TTCTACTCGC TTCATCTGGA GTAGAAGCAG GGGCAGGAAC AGGCTGAACC GTATACCCCC CTCTTGCTGG AAATCTCGCA CATGCAGGAG CTTCCGTAGA CTTAACTATT TTCTCCCTAC ACCTAGCAGG GGTGTCATCT ATCCTTGGGG CCATTAACTT 
BfiSTM10_COI (OQ576108)   AATAACATAA GCTTCTGACT GCTCCCACCA TCCTTCCTAC TTCTACTCGC TTCATCTGGA GTAGAAGCAG GGGCAGGAAC AGGCTGAACC GTATACCCCC CTCTTGCTGG AAATCTCGCA CATGCAGGAG CTTCCGTAGA CTTAACTATT TTCTCCCTAC ACCTAGCAGG GGTGTCATCT ATCCTTGGGG CCATTAACTT 
BroSMG01 COI (OQ576109)   AATAACATAA GCTTCTGACT ACTTCCACCA TCCTTCCTAC TTCTACTCGC TTCATCTGGA GTAGAAGCAG GAGCAGGAAC AGGCTGAACC GTATACCCCC CTCTTGCTGG AAATCTCGCA CATGCAGGAG CTTCCGTAGA TTTAACTATT TTCTCCCTAC ATCTAGCAGG GGTGTCATCT ATTCTTGGGG CCATTAACTT 
BroSMG02 COI (OQ576110)   AATAACATAA GCTTCTGACT ACTTCCACCA TCCTTCCTAC TTCTACTCGC TTCATCTGGA GTAGAAGCAG GAGCAGGAAC AGGCTGAACC GTATACCCCC CTCTTGCTGG AAATCTCGCA CATGCAGGAG CTTCCGTAGA TTTAACTATT TTCTCCCTAC ATCTAGCAGG GGTGTCATCT ATTCTTGGGG CCATTAACTT 
BroSMG03 COI (OQ576111)   AATAACATAA GCTTCTGACT ACTTCCACCA TCCTTCCTAC TTCTACTCGC TTCATCTGGA GTAGAAGCAG GAGCAGGAAC AGGCTGAACC GTATACCCCC CTCTTGCTGG AAATCTCGCA CATGCAGGAG CTTCCGTAGA TTTAACTATT TTCTCCCTAC ATCTAGCAGG GGTGTCATCT ATTCTTGGGG CCATTAACTT 
BroSMG04 COI (OQ576112)   AATAACATAA GCTTCTGACT ACTTCCACCA TCCTTCCTAC TTCTACTCGC TTCATCTGGA GTAGAAGCAG GAGCAGGAAC AGGCTGAACC GTATACCCCC CTCTTGCTGG AAATCTCGCA CATGCAGGAG CTTCCGTAGA TTTAACTATT TTCTCCCTAC ATCTAGCAGG GGTGTCATCT ATTCTTGGGG CCATTAACTT 
BroSMG05 COI (OQ576113)   AATAACATAA GCTTCTGACT ACTTCCACCA TCCTTCCTAC TTCTACTCGC TTCATCTGGA GTAGAAGCAG GAGCAGGAAC AGGCTGAACC GTATACCCCC CTCTTGCTGG AAATCTCGCA CATGCAGGAG CTTCCGTAGA TTTAACTATT TTCTCCCTAC ATCTAGCAGG GGTGTCATCT ATTCTTGGGG CCATTAACTT 
BroSMG06 COI (OQ576114)   AATAACATAA GCTTCTGACT ACTTCCACCA TCCTTCCTAC TTCTACTCGC TTCATCTGGA GTAGAAGCAG GAGCAGGAAC AGGCTGAACC GTATACCCCC CTCTTGCTGG AAATCTCGCA CATGCAGGAG CTTCCGTAGA TTTAACTATT TTCTCCCTAC ATCTAGCAGG GGTGTCATCT ATTCTTGGGG CCATTAACTT 
BroSMG07 COI (OQ576115)   AATAACATAA GCTTCTGACT ACTTCCACCA TCCTTCCTAC TTCTACTCGC TTCATCTGGA GTAGAAGCAG GAGCAGGAAC AGGCTGAACC GTATACCCCC CTCTTGCTGG AAATCTCGCA CATGCAGGAG CTTCCGTAGA TTTAACTATT TTCTCCCTAC ATCTAGCAGG GGTGTCATCT ATTCTTGGGG CCATTAACTT 
BroSMG08 COI (OQ576116)   AATAACATAA GCTTCTGACT ACTTCCACCA TCCTTCCTAC TTCTACTCGC TTCATCTGGA GTAGAAGCAG GAGCAGGAAC AGGCTGAACC GTATACCCCC CTCTTGCTGG AAATCTCGCA CATGCAGGAG CTTCCGTAGA TTTAACTATT TTCTCCCTAC ATCTAGCAGG GGTGTCATCT ATTCTTGGGG CCATTAACTT 
BroSTM01 COI (OQ576117)   AATAACATAA GCTTCTGACT ACTTCCACCA TCCTTCCTAC TTCTACTCGC TTCATCTGGA GTAGAAGCAG GAGCAGGAAC AGGCTGAACC GTATACCCCC CTCTTGCTGG AAATCTCGCA CATGCAGGAG CTTCCGTAGA TTTAACTATT TTCTCCCTAC ATCTAGCAGG GGTGTCATCT ATTCTTGGGG CCATTAACTT 
BroSTM03 COI (OQ576118)   AATAACATAA GCTTCTGACT ACTTCCACCA TCCTTCCTAC TTCTACTCGC TTCATCTGGA GTAGAAGCAG GAGCAGGAAC AGGCTGAACC GTATACCCCC CTCTTGCTGG AAATCTCGCA CATGCAGGAG CTTCCGTAGA TTTAACTATT TTCTCCCTAC ATCTAGCAGG GGTGTCATCT ATTCTTGGGG CCATTAACTT 
BroSTM04 COI (OQ576119)   AATAACATAA GCTTCTGACT ACTTCCACCA TCCTTCCTAC TTCTACTCGC TTCATCTGGA GTAGAAGCAG GAGCAGGAAC AGGCTGAACC GTATACCCCC CTCTTGCTGG AAATCTCGCA CATGCAGGAG CTTCCGTAGA TTTAACTATT TTCTCCCTAC ATCTAGCAGG GGTGTCATCT ATTCTTGGGG CCATTAACTT 
BroSTM05 COI (OQ576120)   AATAACATAA GCTTCTGACT ACTTCCACCA TCCTTCCTAC TTCTACTCGC TTCATCTGGA GTAGAAGCAG GAGCAGGAAC AGGCTGAACC GTATACCCCC CTCTTGCTGG AAATCTCGCA CATGCAGGAG CTTCCGTAGA TTTAACTATT TTCTCCCTAC ATCTAGCAGG GGTGTCATCT ATTCTTGGGG CCATTAACTT 
BroSTM08 COI (OQ576121)   AATAACATAA GCTTCTGACT ACTTCCACCA TCCTTCCTAC TTCTACTCGC TTCATCTGGA GTAGAAGCAG GAGCAGGAAC AGGCTGAACC GTATACCCCC CTCTTGCTGG AAATCTCGCA CATGCAGGAG CTTCCGTAGA TTTAACTATT TTCTCCCTAC ATCTAGCAGG GGTGTCATCT ATTCTTGGGG CCATTAACTT 
BvaSMG01 COI (OQ576122)   AATAACATAA GCTTCTGACT ACTCCCACCA TCCTTCCTAC TCCTACTCGC CTCAGCTGGA GTAGAAGCGG GGGCAGGAAC AGGCTGAACC GTGTATCCCC CTCTTGCCGG AAATCTCGCA CATGCGGGAG CCTCCGTAGA CTTAACCATT TTCTCCCTAC ATCTAGCAGG GGTATCATCT ATTCTTGGGG CCATTAACTT 
BvaSMG02 COI (OQ576123)   AATAACATAA GCTTCTGACT ACTCCCACCA TCCTTCCTAC TCCTACTCGC CTCAGCTGGA GTAGAGGCGG GGGCAGGAAC AGGCTGAACC GTGTATCCCC CTCTTGCCGG AAATCTCGCA CATGCGGGAG CCTCCGTAGA CTTAACCATT TTCTCCCTAC ATCTAGCAGG GGTATCATCT ATTCTTGGGG CCATTAACTT 
BvaSMG03 COI (OQ576124)   AATAACATAA GCTTCTGACT ACTCCCACCA TCCTTCCTAC TCCTACTCGC CTCAGCTGGA GTAGAGGCGG GGGCAGGAAC AGGCTGAACC GTGTATCCCC CTCTTGCCGG AAATCTCGCA CATGCGGGAG CCTCCGTAgA CTTAACCATT TTCTCCCTAC ATCTAGCAGG GGTATCATCT ATTCTTGGGG CCATTAACTT 
BvaSMG04 COI (OQ576125)   AATAACATAA GCTTCTGACT ACTCCCACCA TCCTTCCTAC TCCTACTCGC CTCAGCTGGA GTAGAAGCGG GGGCAGGAAC AGGCTGGACC GTGTATCCCC CTCTTGCCGG AAATCTCGCA CATGCGGGAG CCTCCGTAGA CTTAACCATT TTCTCCCTAC ATCTAGCAGG GGTATCATCT ATTCTTGGGG CCATTAACTT 
BvaSMG05 COI (OQ576126)   AATAACATAA GCTTCTGACT ACTCCCACCA TCCTTCCTAC TCCTACTCGC CTCAGCTGGA GTAGAGGCGG GGGCAGGAAC AGGCTGAACC GTGTATCCCC CTCTTGCCGG AAATCTCGCA CATGCGGGAG CCTCCGTAGA CTTAACCATT TTCTCCCTAC ATCTAGCAGG GGTATCATCT ATTCTTGGGG CCATTAACTT 
BvaBRA01 COI (OQ576127)   AATAACATAA GCTTCTGACT ACTCCCACCA TCCTTCCTAC TCCTACTCGC CTCAGCTGGA GTAGAAGCGG GGGCAGGAAC AGGCTGAACC GTGTATCCCC CTCTTGCCGG AAATCTCGCA CATGCGGGAG CCTCCGTAGA CTTAACCATT TTCTCCCTAC ATCTAGCAGG GGTATCATCT ATTCTTGGGG CCATTAACTT 
BvaSMG06 COI (OQ576128)   AATAACATAA GCTTCTGACT ACTCCCACCA TCCTTCCTAC TCCTACTCGC CTCAGCTGGA GTAGAGGCGG GGGCAGGAAC AGGCTGAACC GTGTATCCCC CTCTTGCCGG AAATCTCGCA CATGCGGGAG CCTCCGTAGA CTTAACCATT TTCTCCCTAC ATCTAGCAGG GGTATCATCT ATTCTTGGGG CCATTAACTT 
ZzuSTM01_COI (OQ576129)   AATAACATAA GCTTCTGACT ACTCCCACCG TCCTTCTTAC TCCTACTTGC CTCGTCTGGG GTAGAAGCAG GGGCAGGAAC CGGCTGAACC GTGTACCCCC CTCTTGCCGG AAATCTCGCA CATGCAGGAG CATCTGTTGA TTTAACTATT TTCTCCCTAC ATTTGGCAGG GGTGTCATCT ATCCTAGGGG CCATTAACTT 
ZzuSTM02_COI (OQ576130)   AATAACATAA GCTTCTGACT ACTCCCACCG TCCTTCTTAC TCCTACTTGC CTCGTCTGGG GTAGAAGCAG GGGCAGGAAC CGGCTGAACC GTGTACCCCC CTCTTGCCGG AAATCTCGCA CATGCAGGAG CATCTGTTGA TTTAACTATT TTCTCCCTAC ATTTGGCAGG GGTGTCATCT ATCCTAGGGG CCATTAACTT 
ZzuSTM03_COI (OQ576131)   AATAACATAA GCTTCTGACT ACTCCCACCG TCCTTCTTAC TCCTACTTGC CTCGTCTGGG GTAGAAGCAG GGGCAGGAAC CGGCTGAACC GTGTACCCCC CTCTTGCCGG AAATCTCGCA CATGCAGGAG CATCTGTTGA TTTAACTATT TTCTCCCTAC ATTTGGCAGG GGTGTCATCT ATCCTAGGGG CCATTAACTT 
PheSTM01_COI (OQ576132)   AATAACATAA GTTTCTGACT ACTTCCCCCA TCCTTCCTAC TACTACTTGC CTCGTCTGGG GTAGAAGCTG GGGCGGGGAC AGGTTGAACC GTGTATCCCC CTCTTGCTGG AAATCTTGCA CACGCAGGAG CTTCGGTAGA TTTAACTATC TTCTCACTCC ACCTAGCAGG GGTGTCGTCT ATTCTTGGAG CCATTAACTT 
PheSTM02_COI (OQ576133)   AATAACATAA GTTTCTGACT ACTTCCCCCA TCCTTCCTAC TACTACTTGC CTCGTCTGGG GTAGAAGCTG GGGCGGGGAC AGGTTGAACC GTGTATCCCC CTCTTGCTGG AAATCTTGCA CACGCAGGAG CCTCGGTAGA TTTAACTATC TTCTCACTCC ACCTAGCAGG GGTGTCGTCT ATTCTTGGAG CCATTAACTT 
PheSTM03_COI (OQ576134)   AATAACATAA GTTTCTGACT ACTTCCCCCA TCCTTCCTAC TACTACTTGC CTCGTCTGGG GTAGAAGCTG GGGCGGGGAC AGGTTGAACC GTGTATCCCC CTCTTGCTGG AAATCTTGCA CACGCAGGAG CTTCGGTAGA TTTAACTATC TTCTCACTCC ACCTAGCAGG GGTGTCGTCT ATTCTTGGAG CCATTAACTT 
BplSTM01 COI (OQ576135)   AACAACATAA GCTTCTGACT ACTCCCACCA TCCTTCCTAC TTCTGCTCGC CTCATCTGGA GTAGAAGCAG GGGCAGGAAC AGGCTGAACC GTTTATCCAC CTCTTGCCGG AAATCTTGCA CATGCAGGGG CTTCCGTAGA CTTAACTATT TTCTCCCTGC ACCTAGCGGG GGTGTCATCT ATTCTGGGGG CCATTAACTT 
BplSTM02 COI (OQ576136)   AACAACATAA GCTTCTGACT ACTCCCACCA TCCTTCCTAC TTCTGCTCGC CTCATCTGGA GTAGAAGCAG GGGCAGGAAC AGGCTGAACC GTTTATCCAC CCCTTGCCGG AAATCTTGCA CATGCAGGGG CTTCCGTAGA CTTAACTATT TTCTCCCTGC ACCTAGCGGG GGTGTCATCT ATTCTGGGGG CCATTAACTT 
PreSTM01 COI (OQ576137)   AATAACATAA GCTTCTGACT ACTTCCCCCA TCCTTCTTAC TTCTGCTTGC CTCGTCTGGG GTAGAAGCAG GAGCAGGAAC AGGCTGAACT GTCTATCCTC CCCTTGCAGG GAATCTAGCA CACGCCGGAG CTTCTGTAGA TCTAACTATT TTCTCCCTAC ATCTAGCAGG GGTGTCATCC ATCCTAGGAG CCATTAACTT 
PreSTM02 COI (OQ576138)   AATAACATAA GCTTCTGACT ACTTCCCCCA TCCTTCTTAC TTCTGCTTGC CTCGTCTGGG GTAGAAGCAG GAGCAGGAAC AGGCTGAACT GTCTATCCTC CCCTTGCAGG GAATCTAGCA CACGCCGGAG CTTCTGTAGA TCTAACTATT TTCTCCCTAC ATCTAGCAGG GGTGTCATCC ATCCTAGGAG CCATTAACTT 
PfaSTM01 COI (OQ576139)   AATAACATAA GCTTCTGACT ACTTCCCCCA TCCTTCTTAC TTCTGCTTGC CTCGTCTGGG GTAGAAGCAG GAGCAGGAAC AGGCTGAACT GTCTATCCTC CCCTTGCAGG GAATCTAGCA CACGCCGGAG CTTCTGTAGA TCTAACTATT TTCTCCCTGC ATCTAGCAGG GGTGTCATCC ATCCTGGGAG CCATTAACTT 

                          ....|....| ....|....| ....|....| ....|....| ....|....| ....|....| ....|....| ....|....| ....|....| ....|....| ....|....| ....|....| ....|....| ....|....| ....|....| ....|....| ....|....| ....|....| ....|....| ..
                            405        415        425        435        445        455        465        475        485        495        505        515        525        535        545        555        565        575        585                                           
BfiSMG01 COI (OQ576098)   TATTACAACC ATCATTAACA TAAAACCCCC ATCAATTTCA CAATATCAAA CACCATTGTT TGTATGATCT GTTCTAATTA CAGCCGTACT ACTTCTACTA TCCCTCCCAG TTCTGGCTGC AGGCATTACA ATGTTATTAA CAGACCGAAA CCTAAATACT ACCTTCTTTG ACCCAGCAGG AGGAGGAGAC CC
BfiSMG02 COI (OQ576099)   TATTACAACC ATCATTAACA TAAAACCCCC ATCAATTTCA CAATATCAAA CACCATTGTT TGTATGATCT GTTCTAATTA CAGCCGTACT ACTTCTACTA TCCCTCCCAG TTCTGGCTGC AGGCATTACA ATGTTATTAA CAGACCGAAA CCTAAATACT ACCTTCTTTG ACCCAGCAGG AGGAGGAGAC CC
BfiSMG03 COI (OQ576100)   TATTACAACC ATCATTAACA TAAAACCCCC ATCAATTTCA CAATATCAAA CACCATTGTT TGTATGATCT GTTCTAATTA CAGCCGTACT ACTTCTACTA TCCCTCCCAG TTCTGGCTGC AGGCATTACA ATGTTATTAA CAGACCGAAA CCTAAATACT ACCTTCTTTG ACCCAGCAGG AGGAGGAGAC CC
BfiSTM01 COI (OQ576101)   TATTACAACC ATCATTAACA TAAAACCCCC ATCAATTTCA CAATATCAAA CACCATTGTT TGTATGATCT GTTCTAATTA CAGCCGTACT ACTTCTACTA TCCCTCCCAG TTCTGGCTGC AGGCATTACA ATGTTATTAA CAGACCGAAA CCTAAATACT ACCTTCTTTG ACCCAGCAGG AGGAGGAGAC CC
BfiSTM02_COI (OQ576102)   TATTACAACC ATCATTAACA TAAAACCCCC ATCAATTTCA CAATATCAAA CACCATTGTT TGTATGATCT GTTCTAATTA CAGCCGTACT ACTTCTACTA TCCCTCCCAG TTCTGGCTGC AGGCATTACA ATGTTATTAA CAGACCGAAA CCTAAATACT ACCTTCTTTG ACCCAGCAGG AGGAGGAGAC CC
BfiSTM03_COI (OQ576103)   TATTACAACC ATCATTAACA TAAAACCCCC ATCAATTTCA CAATATCAAA CACCATTGTT TGTATGATCT GTTCTAATTA CAGCCGTACT ACTTCTACTA TCCCTCCCAG TTCTGGCTGC AGGCATTACA ATGTTATTAA CAGACCGAAA CCTAAATACT ACCTTCTTTG ACCCAGCAGG AGGAGGAGAC CC
BfiSTM04_COI (OQ576104)   TATTACAACC ATCATTAACA TAAAACCCCC ATCAATTTCA CAATATCAAA CACCATTGTT TGTATGATCT GTTCTAATTA CAGCCGTACT ACTTCTACTA TCCCTCCCAG TTCTGGCTGC AGGCATTACA ATGTTATTAA CAGACCGAAA CCTAAATACT ACCTTCTTTG ACCCAGCAGG AGGAGGAGAC CC
BfiSTM05_COI (OQ576105)   TATTACAACC ATCATTAACA TAAAACCCCC ATCAATTTCA CAATATCAAA CACCATTGTT TGTATGATCT GTTCTAATTA CAGCCGTACT ACTTCTACTA TCCCTCCCAG TTCTGGCTGC AGGCATTACA ATGTTATTAA CAGACCGAAA CCTAAATACT ACCTTCTTTG ACCCAGCAGG AGGAGGAGAC CC
BfiSTM07_COI (OQ576106)   TATTACAACC ATCATTAACA TAAAACCCCC ATCAATTTCA CAATATCAAA CACCATTGTT TGTATGATCT GTTCTAATTA CAGCCGTACT ACTTCTACTA TCCCTCCCAG TTCTGGCTGC AGGCATTACA ATGTTATTAA CAGACCGAAA CCTAAATACT ACCTTCTTTG ACCCAGCAGG AGGAGGAGAC CC
BfiSTM08_COI (OQ576107)   TATTACAACC ATCATTAACA TAAAACCCCC ATCAATTTCA CAATATCAAA CACCATTGTT TGTATGATCT GTTCTAATTA CAGCCGTACT ACTTCTACTA TCCCTCCCAG TTCTGGCTGC AGGCATTACA ATGTTATTAA CAGACCGAAA CCTAAATACT ACCTTCTTTG ACCCAGCAGG AGGAGGAGAC CC
BfiSTM10_COI (OQ576108)   TATTACAACC ATCATTAACA TAAAACCCCC ATCAATTTCA CAATATCAAA CACCATTGTT TGTATGATCT GTTCTAATTA CAGCCGTACT ACTTCTACTA TCCCTCCCAG TTCTGGCTGC AGGCATTACA ATGTTATTAA CAGACCGAAA CCTAAATACT ACCTTCTTTG ACCCAGCAGG AGGAGGAGAC CC
BroSMG01 COI (OQ576109)   TATCACAACC ATCATTAACA TAAAACCTCC ATCAATTTCA CAATACCAAA CACCATTGTT TGTATGATCT GTTCTAATTA CAGCCGTACT ACTTCTACTA TCCCTCCCAG TCCTGGCTGC AGGCATTACA ATGTTATTAA CAGACCGAAA CCTAAATACT ACTTTCTTTG ACCCAGCAGG AGGAGGAGAC CC
BroSMG02 COI (OQ576110)   TATCACAACC ATCATTAACA TAAAACCTCC ATCAATTTCA CAATACCAAA CACCATTGTT TGTATGATCT GTTCTAATTA CAGCCGTACT ACTTCTACTA TCCCTCCCAG TCCTGGCTGC AGGCATTACA ATGTTATTAA CAGACCGAAA CCTAAATACT ACTTTCTTTG ACCCAGCAGG AGGAGGAGAC CC
BroSMG03 COI (OQ576111)   TATCACAACC ATCATTAACA TAAAACCTCC ATCAATTTCA CAATACCAAA CACCATTGTT TGTATGATCT GTTCTAATTA CAGCCGTACT ACTTCTACTA TCCCTCCCAG TCCTGGCTGC AGGCATTACA ATGTTATTAA CAGACCGAAA CCTAAATACT ACTTTCTTTG ACCCAGCAGG AGGAGGAGAC CC
BroSMG04 COI (OQ576112)   TATCACAACC ATCATTAACA TAAAACCTCC ATCAATTTCA CAATACCAAA CACCATTGTT TGTATGATCT GTTCTAATTA CAGCCGTACT ACTTCTACTA TCCCTCCCAG TCCTGGCTGC AGGCATTACA ATGTTATTAA CAGACCGAAA CCTAAATACT ACTTTCTTTG ACCCAGCAGG AGGAGGAGAC CC
BroSMG05 COI (OQ576113)   TATCACAACC ATCATTAACA TAAAACCTCC ATCAATTTCA CAATACCAAA CACCATTGTT TGTATGATCT GTTCTAATTA CAGCCGTACT ACTTCTACTA TCCCTCCCAG TCCTGGCTGC AGGCATTACA ATGTTATTAA CAGACCGAAA CCTAAATACT ACTTTCTTTG ACCCAGCAGG AGGAGGAGAC CC
BroSMG06 COI (OQ576114)   TATCACAACC ATCATTAACA TAAAACCTCC ATCAATTTCA CAATACCAAA CACCATTGTT TGTATGATCT GTTCTAATTA CAGCCGTACT ACTTCTACTA TCCCTCCCAG TCCTGGCTGC AGGCATTACA ATGTTATTAA CAGACCGAAA CCTAAATACT ACTTTCTTTG ACCCAGCAGG AGGAGGAGAC CC
BroSMG07 COI (OQ576115)   TATCACAACC ATCATTAACA TAAAACCTCC ATCAATTTCA CAATACCAAA CACCATTGTT TGTATGATCT GTTCTAATTA CAGCCGTACT ACTTCTACTA TCCCTCCCAG TCCTGGCTGC AGGCATTACA ATGTTATTAA CAGACCGAAA CCTAAATACT ACTTTCTTTG ACCCAGCAGG AGGAGGAGAC CC
BroSMG08 COI (OQ576116)   TATCACAACC ATCATTAACA TAAAACCTCC ATCAATTTCA CAATACCAAA CACCATTGTT TGTATGATCT GTTCTAATTA CAGCCGTACT ACTTCTACTA TCCCTCCCAG TCCTGGCTGC AGGCATTACA ATGTTATTAA CAGACCGAAA CCTAAATACT ACTTTCTTTG ACCCAGCAGG AGGAGGAGAC CC
BroSTM01 COI (OQ576117)   TATCACAACC ATCATTAACA TAAAACCTCC ATCAATTTCA CAATACCAAA CACCATTGTT TGTATGATCT GTTCTAATTA CAGCCGTACT ACTTCTACTA TCCCTCCCAG TCCTGGCTGC AGGCATTACA ATGTTATTAA CAGACCGAAA CCTAAATACT ACTTTCTTTG ACCCAGCAGG AGGAGGAGAC CC
BroSTM03 COI (OQ576118)   TATCACAACC ATCATTAACA TAAAACCTCC ATCAATTTCA CAATACCAAA CACCATTGTT TGTATGATCT GTTCTAATTA CAGCCGTACT ACTTCTACTA TCCCTCCCAG TCCTGGCTGC AGGCATTACA ATGTTATTAA CAGACCGAAA CCTAAATACT ACTTTCTTTG ACCCAGCAGG GGGAGGAGAC CC
BroSTM04 COI (OQ576119)   TATCACAACC ATCATTAACA TAAAACCTCC ATCAATTTCA CAATACCAAA CACCATTGTT TGTATGATCT GTTCTAATTA CAGCCGTACT ACTTCTACTA TCCCTCCCAG TCCTGGCTGC AGGCATTACA ATGTTATTAA CAGACCGAAA CCTAAATACT ACTTTCTTTG ACCCAGCAGG AGGAGGAGAC CC
BroSTM05 COI (OQ576120)   TATCACAACC ATCATTAACA TAAAACCTCC ATCAATTTCA CAATACCAAA CACCATTGTT TGTATGATCT GTTCTAATTA CAGCCGTACT ACTTCTACTA TCCCTCCCAG TCCTGGCTGC AGGCATTACA ATGTTATTAA CAGACCGAAA CCTAAATACT ACTTTCTTTG ACCCAGCAGG AGGAGGAGAC CC
BroSTM08 COI (OQ576121)   TATCACAACC ATCATTAACA TAAAACCTCC ATCAATTTCA CAATACCAAA CACCATTGTT TGTATGATCT GTTCTAATTA CAGCCGTACT ACTTCTACTA TCCCTCCCAG TCCTGGCTGC AGGCATTACA ATGTTATTAA CAGACCGAAA CCTAAATACT ACTTTCTTTG ACCCAGCAGG AGGAGGAGAC CC
BvaSMG01 COI (OQ576122)   TATTACAACC ATCATTAACA TGAAACCCCC CTCTATTTCA CAATACCAAA CACCATTATT TGTGTGATCT GTCCTAATTA CAGCCGTACT ACTTCTACTA TCCCTCCCAG TCCTAGCCGC AGGTATTACA ATGTTACTAA CAGACCGAAA CCTAAATACC ACCTTCTTTG ACCCAGCAGG AGGGGGAGAC CC
BvaSMG02 COI (OQ576123)   TATTACAACC ATCATTAACA TGAAACCCCC CTCTATTTCA CAATACCAAA CACCATTATT TGTGTGATCT GTCCTAATTA CAGCCGTACT ACTTCTACTA TCCCTCCCAG TCCTAGCCGC AGGTATTACA ATGTTACTAA CAGACCGAAA CCTAAATACC ACCTTCTTTG ACCCAGCAGG AGGGGGAGAC CC
BvaSMG03 COI (OQ576124)   TATTACAACC ATCATTAACA TGAAACCCCC CTCTATTTCA CAATACCAAA CACCATTATT TGTGTGATCT GTCCTAATTA CAGCCGTACT ACTTCTACTA TCCCTCCCAG TCCTAGCCGC AGGTATTACA ATGTTACTAA CAGACCGAAA CCTAAATACC ACCTTCTTTG ACCCAGCAGG AGGGGGAGAC CC
BvaSMG04 COI (OQ576125)   TATTACAACC ATCATTAACA TGAAACCCCC CTCTATTTCA CAATACCAAA CACCATTATT TGTGTGATCT GTCCTAATTA CAGCCGTACT ACTTCTACTA TCCCTCCCAG TCCTAGCCGC AGGTATTACA ATGTTACTAA CAGACCGAAA CCTAAATACC ACCTTCTTTG ACCCAGCAGG AGGGGGAGAC CC
BvaSMG05 COI (OQ576126)   TATTACAACC ATCATTAACA TGAAACCCCC CTCTATTTCA CAATACCAAA CACCATTATT TGTGTGATCT GTCCTAATTA CAGCCGTACT ACTTCTACTA TCCCTCCCAG TCCTAGCCGC AGGTATTACA ATGTTACTAA CAGACCGAAA CCTAAATACC ACCTTCTTTG ACCCAGCAGg AGGGGGAGAC CC
BvaBRA01 COI (OQ576127)   TATTACAACC ATCATTAACA TGAAACCCCC CTCTATTTCA CAATACCAAA CACCATTATT TGTGTGATCT GTCCTAATTA CAGCCGTACT ACTTCTACTA TCCCTCCCAG TCCTAGCCGC AGGTATTACA ATGTTACTAA CAGACCGAAA CCTAAATACC ACCTTCTTTG ACCCAGCAGG AGGGGGAGAC CC
BvaSMG06 COI (OQ576128)   TATTACAACC ATCATTAACA TGAAACCCCC CTCTATTTCA CAATACCAAA CACCATTATT TGTGTGATCT GTCCTAATTA CAGCCGTACT ACTTCTACTA TCCCTCCCAG TCCTAGCCGC AGGTATTACA ATGTTACTAA CAGACCGAAA CCTAAATACC ACCTTCTTTG ACCCAGCAGG AGGGGGAGAC CC
ZzuSTM01_COI (OQ576129)   TATTACAACC ATCATCAACA TGAAACCCCC GTCTATTTCA CAATACCAAA CACCGTTATT TGTATGGTCT GTCCTTATTA CAGCTGTGTT ACTTCTGCTG TCGCTCCCCG TCCTAGCTGC GGGTATTACA ATGTTATTAA CAGACCGAAA CTTAAATACC ACATTCTTTG ACCCAGCAGG AGGAGGAGAT CC
ZzuSTM02_COI (OQ576130)   TATTACAACC ATCATCAACA TGAAACCCCC GTCTATTTCA CAATACCAGA CACCGTTATT TGTATGGTCT GTCCTTATTA CAGCTGTGTT ACTTCTGCTA TCGCTCCCCG TCCTAGCTGC GGGTATTACA ATGTTATTAA CAGACCGAAA CTTAAATACC ACATTCTTTG ACCCAGCAGG AGGAGGAGAT CC
ZzuSTM03_COI (OQ576131)   TATTACAACC ATCATCAACA TGAAACCCCC GTCTATTTCA CAATACCAGA CACCGTTATT TGTATGGTCT GTCCTTATTA CAGCTGTGTT ACTTCTGCTA TCGCTCCCCG TCCTAGCTGC GGGTATTACA ATGTTATTAA CAGACCGAAA CTTAAATACC ACATTCTTTG ACCCAGCAGG AGGAGGAGAT CC
PheSTM01_COI (OQ576132)   CATTACAACT ATTATTAACA TAAAACCCCC AGCCATTTCA CAATACCAAA CACCACTATT TGTATGGGCC ATTCTAATTA CAGCTGTACT ACTACTATTA TCACTACCAG TATTGGCCGC AgGCATTACA ATGTTATTAA CAGACCGAAA CTTAAACACC ACATTCTTCG ACCCAGCAgG AGGGGGAGAC CC
PheSTM02_COI (OQ576133)   CATTACAACT ATTATTAACA TAAAACCCCC AGCCATTTCA CAATACCAAA CACCACTATT TGTATGGGCC ATTCTAATTA CAGCTGTACT ACTACTATTA TCACTACCAG TATTGGCCGC AGGCATTACA ATGTTATTAA CAGACCGAAA CTTAAACACC ACATTCTTCG ACCCAGCAGG AGGGGGAGAC CC
PheSTM03_COI (OQ576134)   CATTACAACT ATTATTAACA TAAAACCCCC AGCCATTTCA CAATACCAAA CACCACTATT TGTATGGGCC ATTCTAATTA CAGCTGTACT ACTACTATTA TCACTACCAG TATTGGCCGC AGGCATTACA ATGTTATTAA CAGACCGAAA CTTAAACACC ACATTCTTCG ACCCAGCAGG AGGGGGAGAC CC
BplSTM01 COI (OQ576135)   TATTACAACC ATTATTAACA TGAAACCCCC ATCTATCTCA CAGTATCAAA CACCACTATT CGTGTGATCT GTCCTAATCA CAGCTGTGCT ACTTCTACTA TCCCTACCAG TTCTAGCTGC AGGCATTACA ATGTTGCTAA CGGACCGAAA CCTAAATACT ACATTCTTTG ACCCAGCAGG AGGAGGAGAC CC
BplSTM02 COI (OQ576136)   TATTACAACC ATTATTAACA TGAAACCCCC ATCTATCTCA CAGTATCAAA CACCACTATT CGTGTGATCT GTCCTAATCA CAGCTGTGCT ACTTCTACTA TCCCTACCAG TTCTAGCTGC AGGCATTACA ATGTTGCTAA CGGACCGAAA CCTAAATACT ACATTCTTTG ACCCAGCAGG AGGAGGAGAC CC
PreSTM01 COI (OQ576137)   TATTACAACC ATCATCAACA TAAAACCCCC CTCTATCTCA CAATATCAAA CACCATTATT TGTATGATCA GTCCTAATTA CAGCTGTACT TCTTCTACTA TCCCTCCCCG TCTTAGCCGC AGGCATTACA ATGTTACTAA CAGACCGAAA CCTAAATACT ACATTCTTTG ACCCAGCAGG AGGAGGAGAC CC
PreSTM02 COI (OQ576138)   TATTACAACC ATCATCAACA TAAAACCCCC CTCTATCTCA CAATATCAAA CACCATTATT TGTATGATCA GTCCTAATTA CAGCTGTACT TCTTCTACTA TCCCTCCCCG TCTTAGCCGC AGGCATTACA ATGTTACTAA CAGACCGAAA CCTAAATACT ACATTCTTTG ACCCAGCAGG AGGAGGAGAC CC
PfaSTM01 COI (OQ576139)   TATTACAACC ATCATCAACA TAAAACCCCC CTCTATCTCA CAATATCAGA CACCATTATT TGTATGATCA GTCCTAATTA CAGCTGTACT TCTTCTACTA TCCCTCCCCG TCTTAGCCGC AGGCATTACA ATGTTACTAA CAGACCGAAA CCTAAATACT ACATTCTTTG ACCCAGCAGG AGGAGGAGAC CC
